# Supplementary material for: Arabidopsis Hypocotyl Adventitious Root Formation Is Suppressed by ABA Signaling
Source: Genes (Basel). 2021 Jul 27;12(8):1141. doi: 10.3390/genes12081141 (PMC8392626; doi:10.3390/genes12081141)
Supplement: Supplementary file 1 [file genes-12-01141-s001.zip]

Archive with 1 entries (1 files):
- genes-1263031-supplementary.pdf
